# Supplementary material for: Interpretable Drug-to-Drug Network Features for Predicting Adverse Drug Reactions
Source: Healthcare (Basel). 2023 Feb 17;11(4):610. doi: 10.3390/healthcare11040610 (PMC9957267; doi:10.3390/healthcare11040610)
Supplement: Supplementary file 1 [file healthcare-11-00610-s001.zip]

Archive with 1 entries (1 files):
- healthcare-2152807-supplementary.pdf
